# Supplementary material for: 4-Mercaptopyridine-Modified Sensor for the Sensitive Electrochemical Detection of Mercury Ions
Source: Micromachines (Basel). 2023 Mar 27;14(4):739. doi: 10.3390/mi14040739 (PMC10143982; doi:10.3390/mi14040739)
Supplement: Supplementary file 1 [file micromachines-14-00739-s001.zip]

Archive with 1 entries (1 files):
- micromachines-2264269-supplementary.pdf
